# Supplementary material for: Nutrient Partitioning and Stoichiometry in Unburnt Sugarcane Ratoon at Varying Yield Levels
Source: Front Plant Sci. 2016 Apr 20;7:466. doi: 10.3389/fpls.2016.00466 (PMC4837160; doi:10.3389/fpls.2016.00466)
Supplement: Supplementary file 2 [file Table_1.XLSX]

## Sheet: Supplementary Table 1
	Supplementary Table 1. Mean value of biomass accumulation, nutrient (N, P, and K) content, and nutrient ratios (N:P and N:K) in the stalks, dry leaves, tops, and total aboveground part of sugarcane (first ratoon cycle) across three sites located in the Southeast region of Brazil (n = 4 for Sites 1 and 2; n = 5 for Site 3).
	Site	Treatment	Fertilizer	Stalks							Dry leaves							Tops							Total biomass							Yield	HIa	NHIb	PHIc	KHId
				Biomass	N	P	K	N:P	N:K		Biomass	N	P	K	N:P	N:K		Biomass	N	P	K	N:P	N:K		Biomass	N	P	K	N:P	N:K		(fresh matter)
				Mg ha-1	___________ kg ha-1 ___________						Mg ha-1	___________ kg ha-1 ___________						Mg ha-1	___________ kg ha-1 ___________						Mg ha-1	___________ kg ha-1 ___________						Mg ha-1
	1	Control	Without N addition	15.5583	47.3605	14.1019	393.182	3.38865	0.121056		5.86638	48.5892	2.88894	13.173	16.4301	3.69428		2.41524	28.8895	5.03579	100.78	5.85645	0.284541		23.8399	124.839	22.0266	507.136	5.66565	0.248057		79.04	0.651589	0.3856	0.639383	0.771161
	1	100 kg N ha-1	Organo-mineral fertilizer	21.1835	84.7049	12.4784	582.819	6.86179	0.151317		6.9495	42.6577	3.04386	33.9484	13.906	1.58356		2.71238	31.1265	5.66172	130.695	5.50104	0.240231		30.8454	158.489	21.1839	747.463	7.51835	0.221062		98.3575	0.686787	0.536542	0.586834	0.776981
	1	100 kg N ha-1	Ammonium sulfate	12.6241	44.124	7.54193	354.233	5.85564	0.126742		5.1946	32.6677	2.34748	16.3265	13.9548	2.02218		2.49007	27.6091	4.96412	136.552	5.7707	0.202736		20.3088	104.401	14.8535	507.112	7.06087	0.207153		78.2562	0.619534	0.41802	0.507705	0.690872
	1	100 kg N ha-1	Calcium ammonium nitrate	15.0813	67.2292	8.47006	354.948	8.03122	0.190356		6.04732	41.0732	3.36238	28.4066	12.0838	1.78526		2.46436	34.3325	4.45054	106.928	7.7128	0.329081		23.5929	142.635	16.283	490.282	8.82111	0.297353		83.4825	0.637614	0.471768	0.517659	0.726086
	1	100 kg N ha-1	Ammonium chloride	15.6602	63.4077	12.6431	369.969	5.36015	0.173481		5.44871	40.1603	2.76419	10.9607	14.858	3.67782		3.27012	40.1288	7.02069	151.674	5.76572	0.261675		24.3791	143.697	22.428	532.603	6.48802	0.273234		77.325	0.638745	0.439218	0.559325	0.691734
	1	100 kg N ha-1	Ammonium nitrate	16.1204	74.6948	8.98531	465.418	8.27061	0.162033		6.0366	47.4489	3.72292	29.9771	13.1372	2.15936		2.44781	29.7448	5.44464	115.661	5.44442	0.260845		24.6048	151.888	18.1529	611.056	8.33876	0.251053		82.445	0.654754	0.48884	0.498042	0.760126
	1	100 kg N ha-1	Urea	14.4349	64.6086	15.9531	476.881	4.0562	0.135153		6.32609	45.4148	4.08462	45.0652	12.0064	1.38643		2.54623	25.358	4.57304	115.444	7.41911	0.219161		23.3073	135.381	24.6107	637.391	5.51902	0.212192		93.475	0.61433	0.477393	0.65076	0.742551
	2	Control	Without N addition	22.1436	54.2221	7.17269	44.226	7.76847	1.27945		6.69007	34.5123	1.40027	12.8244	25.6298	2.81863		4.45723	32.963	3.98327	211.355	8.29199	0.160958		33.2909	121.697	12.5562	269.974	9.85131	0.470401		77.1875	0.665535	0.444809	0.569777	0.168366
	2	100 kg N ha-1	Organo-mineral fertilizer	26.7809	68.3693	7.17688	53.0629	9.61271	1.39184		5.76911	21.8417	1.19817	16.0711	19.8179	1.37815		5.7485	49.1055	5.50906	158.517	8.88602	0.308802		38.2985	139.316	13.8841	227.627	10.0588	0.61397		92.1825	0.698441	0.491285	0.516536	0.230724
	2	100 kg N ha-1	Calcium ammonium nitrate	29.8566	83.9694	7.25159	65.4668	11.6772	1.32053		6.82354	23.1048	1.24951	8.17301	18.4894	4.83574		7.5357	41.5596	4.76076	139.347	8.7324	0.300364		44.2159	148.634	13.2618	210.954	11.2057	0.706127		106.6	0.675314	0.56526	0.546637	0.310304
	2	100 kg N ha-1	Ammonium chloride	21.6111	49.7587	5.97541	48.1501	8.38668	1.12072		5.97521	20.959	0.954684	11.1615	22.6657	1.99334		4.17292	28.2474	4.09642	127.734	7.02757	0.229762		31.7593	98.9651	11.0265	185.554	8.98946	0.537676		75.275	0.67751	0.501825	0.54192	0.267886
	2	100 kg N ha-1	Ammonium nitrate	27.6802	67.022	5.55856	58.3581	12.1606	1.23434		6.50807	22.791	0.880971	9.86525	28.3094	2.5854		6.33894	44.4778	5.84257	166.978	7.57624	0.264449		40.5272	134.291	12.2821	237.225	11.0317	0.567888		99.695	0.682423	0.499815	0.455261	0.247073
	2	100 kg N ha-1	Urea	27.5759	77.3092	6.5381	36.511	11.805	2.18597		7.17927	27.1684	0.99321	10.8879	29.8826	2.51957		6.18153	39.7734	5.28667	139.224	7.63842	0.283371		40.9367	144.251	12.818	185.596	11.3974	0.787364		93.9475	0.672314	0.533625	0.512524	0.195475
	3	Control	Without N and humic substances addition	52.9569	109.934	21.1387	218.644	5.38349	0.503749		11.1137	31.7704	1.84472	23.0691	18.258	1.61506		17.197	114.946	16.7703	184.438	7.01303	0.634289		81.2676	256.65	39.7537	426.151	6.577	0.605177		157.541	0.651734	0.428675	0.529742	0.515997
	3	25 kg N ha-1	Urea	54.6557	107.365	31.2803	271.691	3.63307	0.398189		11.0646	30.9235	1.29472	23.5386	27.0339	1.55568		17.5695	107.477	15.9363	201.772	6.76917	0.529965		83.2898	245.766	48.5114	497.002	5.22326	0.494207		169.9	0.658631	0.441284	0.641165	0.548101
	3	50 kg N ha-1	Urea	51.3346	122.42	29.0554	313.794	4.39192	0.391413		10.0555	27.3203	0.961188	36.4055	30.9046	0.928368		15.2364	101.133	14.7676	182.662	6.90302	0.553695		76.6266	250.873	44.7842	532.862	5.76567	0.47415		153.645	0.669591	0.488255	0.644121	0.587955
	3	100 kg N ha-1	Urea	54.3916	117.449	36.9795	252.435	3.43595	0.465226		13.6735	37.5714	1.55202	44.1842	25.5287	1.21043		17.9796	116.949	15.8627	207.319	7.3064	0.566523		86.0447	271.969	54.3942	503.939	5.15879	0.541758		164.317	0.632897	0.436757	0.671523	0.50819
	3	115 kg HSSe ha-1	Humic substances	53.8118	101.179	39.754	301.329	3.14358	0.340155		11.4716	32.4583	1.47917	43.9893	24.3227	0.864027		16.1815	111.77	18.1765	206.908	6.14592	0.541537		81.4649	245.407	59.4097	552.226	4.50917	0.447164		159.622	0.658445	0.41072	0.649839	0.543506
	3	230 kg HSS ha-1	Humic substances	54.8957	115.382	21.4444	264.028	6.00513	0.443848		11.9484	33.3345	1.65264	21.0802	22.7348	1.63159		18.4751	108.243	18.7039	249.88	5.84875	0.433558		85.3192	256.96	41.8009	534.989	6.31098	0.48173		166.592	0.643332	0.444979	0.507126	0.492387
	3	460 kg HSS ha-1	Humic substances	54.8017	117.623	30.1903	314.09	3.88716	0.373858		10.834	31.2992	1.42713	29.595	22.1795	1.11788		20.0568	131.74	18.8648	212.77	6.97885	0.616733		85.6926	280.663	50.4822	556.455	5.56222	0.503745		166.593	0.638753	0.41869	0.598749	0.564731
	3	25 kg N ha-1 + 115 kg HSS ha-1	Urea + Humic substances	54.9124	111.922	28.4542	289.151	3.93489	0.386631		12.2466	35.1793	2.03669	45.1015	17.1758	0.89912		17.2911	108.455	16.8777	225.11	6.41639	0.500206		84.4501	255.557	47.3685	559.363	5.38075	0.459953		169.554	0.650112	0.441153	0.600613	0.519619
	3	50 kg N ha-1 + 230 kg HSS ha-1	Urea + Humic substances	53.2875	103.304	19.168	248.48	5.40116	0.418965		13.9825	41.8143	2.70576	25.4351	15.9014	1.80516		17.1942	101.569	16.3108	226.814	6.22658	0.447113		84.4642	246.687	38.1845	500.73	6.47704	0.494754		172.722	0.630311	0.421781	0.50187	0.494316
	3	100 kg N ha-1 + 460 kg HSS ha-1	Urea + Humic substances	57.8993	141.873	26.499	315.092	5.37904	0.45243		11.9398	38.0718	2.39617	40.7446	16.0621	1.04521		20.7143	137.398	18.0704	269.545	7.61844	0.50613		90.5534	317.343	46.9655	625.382	6.77249	0.506267		168.366	0.640811	0.454016	0.570653	0.508308
	a Harvest index; b N harvest index; c P harvest index; d K harvest index; e Humic substances solution.
